# Supplementary material for: Allele-specific binding of ZFP57 in the epigenetic regulation of imprinted and non-imprinted monoallelic expression
Source: Genome Biol. 2015 May 30;16(1):112. doi: 10.1186/s13059-015-0672-7 (PMC4491874; doi:10.1186/s13059-015-0672-7)
Supplement: Additional file 2: Table S1. — Zfp57 binding sites and their genomic annotations. [file 13059_2015_672_MOESM2_ESM.xlsx]

## Sheet: peak_summary
chr**	start	end	ID	Combined Reads (BxC)	Percentile Rank (BxC)	Combined Reads (CxB)	Percentile Rank (CxB)	Mean Rank	ChIP-qPCR Validated?	Motif TGCCGCR	Motif TGCCGCY	SNPs	Allele-specific reads (BxC)		Allele-specific reads (CxB)		p-value (Fisher's Exact)
													BL6	Cast	BL6	Cast	Parental allele	Genetic allele	Overall Call	Anno	GeneFeature	Repeats
chr11	11926087	11926300	peak10304	243.904	99.9783	32.0979	99.5965	99.7874	YES	2§	1	1	79	6	6	9	9.04034e-06	0.00229771	Mat	Grb10	Promoter
chr15	72640647	72640787	peak28632	65.7946	99.327	42.8865	99.8462	99.5866		1	0	4	67	3	10	66	1.16364e-26	0.0814343	Mat	Peg13/Trappc9	intron
chr7	150481549	150481660	peak87037	280.677	99.9982	113.163	99.9855	99.9919	YES	3	0	3	102	6	0	60	3.96455e-39	0.0894978	Mat	Kcnq1ot1 (KvDMR1)	intron
chr7	67149639	67149740	peak83234	174.211	99.9312	70.6929	99.9602	99.9457		1	0	3	95	6	1	78	1.63926e-42	0.137382	Mat	Snrpn	Promoter
chr17	12935449	12935560	peak35858	52.2098	98.5544	34.5356	99.6924	99.1234		1	0	2	42	1	5	40	2.48335e-18	0.203151	Mat	Igf2r	intron
chr7	135831465	135831580	peak85922	192.617	99.9512	125.488	99.9982	99.9747		3	0	2	83	17	10	85	3.8956e-26	0.217655	Mat	Inpp5f_v2	Promoter
chr15	72639899	72640294	peak28630	37.7266	95.3991	17.7121	97.525	96.462		2	0	7	121	7	11	96	6.12785e-44	0.219038	Mat	Peg13/Trappc9	intron
chr2	174125202	174125340	peak54555	223.346	99.9711	32.0366	99.5929	99.782	YES	0	2	1	61	3	2	13	2.04252e-10	0.238818	Mat	Gnas_ProXL	exon
chr7	135831924	135832060	peak85923	193.296	99.9548	46.633	99.8661	99.9104		2	0	1	21	1	2	9	1.31913e-05	0.252016	Mat	Inpp5f_v2	Promoter
chr15	72640400	72640520	peak28631	225.401	99.9729	115.521	99.9891	99.981		2	0	3	126	5	8	101	6.36906e-51	0.262379	Mat	Peg13/Trappc9	intron
chr7	6682828	6682940	peak80071	184.238	99.9421	50.0903	99.8987	99.9204	YES	1	1	1	74	5	4	28	4.56223e-17	0.277401	Mat	Peg3	Promoter
chr6	30688179	30688300	peak75676	303.8	100	89.1966	99.9765	99.9882		1	1	1	95	11	2	41	5.1414e-24	0.348761	Mat	Mest	Promoter
chr7	67149050	67149400	peak83233	152.89	99.9059	47.1288	99.8715	99.8887		3	0	3	86	8	3	65	3.36172e-32	0.360615	Mat	Snrpn	intron
chr7	67149979	67150090	peak83235	114.45	99.8281	47.9474	99.8788	99.8535	YES	2	0	3	25	0	1	20	3.74449e-12	0.456522	Mat	Snrpn	Promoter
chr10	12810502	12810969	peak5075	180.34	99.9385	49.924	99.8951	99.9168	YES	3	0	1	69	1	2	43	5.35967e-28	0.559851	Mat	Plagl1 (Zac1)	Promoter
chr18	13132159	13132300	peak41198	253.026	99.9891	51.4258	99.9059	99.9475		1	0	1	60	5	0	16	6.05732e-13	0.577207	Mat	Impact	intron
chr11	22872044	22872500	peak10462	114.022	99.8263	50.0784	99.8969	99.8616		0	0	4	253	11	9	159	9.27808e-92	0.640614	Mat	Zrsr1	Promoter
chr17	12934599	12934900	peak35856	87.2363	99.687	18.433	97.8	98.7435		2	1	3	41	4	1	26	2.45701e-14	0.644021	Mat	Igf2r	intron
chrX	110229861	110229980	peak99858	79.2001	99.5929	38.7071	99.7937	99.6933		0	0	2	46	9	5	33	6.4998e-12	0.773375	Mat	chrX in male ESCs	exon
chr18	13131611	13131899	peak41197	172.252	99.9276	54.5683	99.9186	99.9231		2	0	2	153	11	4	58	1.62262e-37	1	Mat	Impact	intron
chr2	152512578	152512700	peak51735	180.35	99.9403	17.3225	97.373	98.6566		3	0	1	58	1	0	11	5.54569e-12	1	Mat	Mcts2	Promoter
chr1	63246740	63247100	peak975	5.24734	2.31039	9.26403	78.3706	40.3405	YES	1	2	4	9	0	1	19	9.98502e-07	1	Mat	Gpr1 novel mat gDMR	intron	SINE
chr7	6681959	6682260	peak80069	50.2315	98.359	29.3198	99.4446	98.9018		2	0	1	24	0	0	28	2.3453e-15	1	Mat	Peg3	intron
chrX	17723337	17723460	peak99742	59.0871	99.0664	28.0741	99.3704	99.2184		1	0	1	16	0	0	13	1.47354e-08	1	Mat	chrX in male ESCs	Exon
chr17	12935108	12935280	peak35857	188.729	99.9457	65.1281	99.9512	99.9484		2	0	2	112	5	2	66	2.00546e-41	1	Mat	Igf2r	intron
chr12	110766557	110766680	peak20853	209.593	99.9656	124.437	99.9964	99.981	YES	2	1	2	49	91	82	1	1.16681e-24	8.68215e-11	Pat	Dlk1-Dio3 (IG-DMR)	intergenic distal
chr14	68739691	68739830	peak26791	69.779	99.4518	70.8214	99.962	99.7069		4 / 1†	0 / 0	7	93	3	154	7	0.747933	3.46322e-57	BL6		intron
chr13	47106341	47106460	peak22646	215.911	99.9692	42.3606	99.8426	99.9059		3 / 3	1 / 1	9	295	48	87	2	0.00120357	3.57644e-53	BL6	gDMR, other*	pseudogene
chr12	72343169	72343300	peak19026	128.802	99.8697	67.7879	99.9566	99.9132	YES	3 / 0	0 / 0	4	89	3	76	2	1	6.29049e-42	BL6		intron
chr8	106889568	106889680	peak91151	165.989	99.9222	61.7008	99.9439	99.9331	YES	1 / 0	0 / 0	2	114	12	63	4	0.584447	2.548e-33	BL6		intron	SINE
chr1	157376790	157376920	peak3528	115.696	99.8317	45.8037	99.8589	99.8453		1 / 1	0 / 0	3	84	5	66	9	0.168875	2.47996e-29	BL6		intergenic distal
chr14	8633676	8633800	peak24804	120.607	99.8462	25.9678	99.2076	99.5269	YES	1 / 0	1 / 2	7	147	29	58	4	0.0551928	1.87841e-28	BL6		intergenic distal
chr4	141410383	141410500	peak64416	84.2382	99.6454	51.2458	99.9041	99.7748		1 / 0	0 / 0	3	54	0	52	6	0.0277137	1.42475e-25	BL6		intergenic proximal
chr8	14958849	14958960	peak88171	111.99	99.8191	62.6104	99.9457	99.8824		2 / 1	1 / 1	1	50	0	40	1	0.450549	3.83793e-25	BL6		intron	SINE
chr18	37148308	37148420	peak41742	73.8558	99.5206	22.6774	98.8023	99.1614		1 / na	1 / na	2	62	1	30	0	1	1.40932e-23	BL6		intron	LTR (IAP)
chr8	127307233	127307360	peak93929	86.5165	99.678	35.1675	99.7105	99.6942		2 / 1	0 / 0	7	61	10	53	12	0.641854	6.26253e-16	BL6		intergenic distal	LTR
chr12	13443884	13444000	peak18283	106.816	99.8028	24.7948	99.0773	99.44	YES	1 / 0	0 / 0	8	75	12	28	7	0.415065	4.86828e-12	BL6	gDMR, other*	intron (Nbas)
chr4	32981059	32981380	peak58561	56.1915	98.8891	27.1882	99.3089	99.099		1 / 1	0 / 0	13	157	93	111	48	0.165609	1.168e-10	BL6		intron	SINE/LTR
chr4	140379582	140379780	peak64075	185.915	99.9439	115.433	99.9873	99.9656		2 / 2	0 / 0	5	170	85	133	83	0.288349	1.29359e-09	BL6		intron	SINE
chr10	84966245	84966470	peak8617	60.4201	99.1298	24.2528	99.0321	99.0809		1 / 1	0 / 0	3	30	1	14	4	0.0542393	6.07243e-08	BL6		intron
chr18	74520206	74520320	peak42700	59.9192	99.1099	37.8532	99.7738	99.4419		3 / 2	0 / 0	3	47	18	36	10	0.513905	1.38203e-07	BL6		intergenic proximal	LTR
chr1	24602176	24602300	peak233	73.8274	99.5187	22.4343	98.7679	99.1433		2 / na	1 / na	5	20	1	13	2	0.558824	5.8478e-07	BL6		intergenic distal	LINE
chr8	79972545	79972660	peak89880	96.0673	99.7612	58.3674	99.9349	99.848		17 / na	0 / na	1	49	20	38	18	0.845177	2.69244e-05	BL6		intron	SINE
chr7	134379476	134379600	peak85736	180.032	99.9367	49.5103	99.8914	99.9141	YES	1 / 1	0 / 0	2	5	91	2	34	1	8.15071e-24	Cast		3' exon
chr11	113715254	113715370	peak15969	82.1245	99.6255	23.2257	98.8873	99.2564	YES	1 / 3	0 / 0	13	12	109	8	47	0.443021	4.03739e-23	Cast		intron
chr10	43608769	43608880	peak5656	73.7046	99.5169	22.0311	98.7173	99.1171	YES	0 / 1	1 / 2	3	2	58	5	27	0.047277	5.05381e-16	Cast		exon
chr1	16590994	16591110	peak155	38.4089	95.6633	41.7519	99.8354	97.7493	YES	0 / 1	1 / 1	1	0	22	2	31	0.511111	2.12168e-13	Cast		intron
chr18	10044386	10044500	peak41084	150.936	99.8969	50.8867	99.9005	99.8987		0 / na	1 / na	3	32	92	11	47	0.353537	2.1155e-12	Cast		intron	LTR
chr11	115302489	115302600	peak16240	63.3625	99.2474	19.4847	98.1256	98.6865	YES	0 / 0	0 / 0	2	4	43	4	18	0.255362	2.25926e-09	Cast		exon
chr7	54308804	54308930	peak83055	107.883	99.81	30.8759	99.5314	99.6707		0 / 1	0 / 0	2	23	59	8	36	0.279977	7.12316e-09	Cast		3' exon
chr2	130830639	130830801	peak51244	69.7145	99.45	22.8802	98.8439	99.1469		0 / 0	0 / 0	3	3	30	1	11	1	3.95514e-07	Cast		exon	SINE
chr7	136141436	136141580	peak85934	106.666	99.801	30.0103	99.4789	99.64		1 / 1	0 / 0	6	75	101	22	54	0.0483508	3.53712e-05	Cast		intergenic distal	SINE
chr5	130163119	130163220	peak72964	42.7221	97.0003	53.6122	99.9132	98.4567	YES	1	0	1	3	13	6	21	1	0.000315996	biallelic		3' exon
chr5	143890841	143890960	peak74647	92.1964	99.734	93.893	99.9801	99.8571	YES	2	0	2	14	30	39	65	0.576276	0.00104786	biallelic	gDMR, other*	intergenic distal
chr17	6943653	6943760	peak35585	165.178	99.9186	82.867	99.9729	99.9457		2	0	4	54	33	45	24	0.739261	0.00118883	biallelic		3' exon
chr5	138439686	138439820	peak73773	116.765	99.8354	36.2092	99.7431	99.7892		1	1	8	97	142	37	57	0.901398	0.00142806	biallelic		intergenic distal	LTR
chr6	90259378	90259660	peak77434	172.329	99.9294	20.0238	98.2885	99.109	YES	0	0	1	72	16	9	6	0.0842218	0.00147084	biallelic		3' exon
chr11	52425641	52425760	peak11249	93.5338	99.7431	54.4072	99.9168	99.8299		2	0	4	96	65	66	44	1	0.00193107	biallelic		intergenic distal	SINE /LTR (IAP)
chr4	155551379	155551500	peak66694	209.567	99.9638	48.84	99.8842	99.924		1	0	2	68	49	20	7	0.188102	0.00284606	biallelic		exon
chr13	38040858	38040980	peak22401	112.413	99.8209	27.1497	99.3034	99.5622		1	0	3	38	15	12	5	1	0.00343414	biallelic		3' exon
chr5	112991826	112991940	peak69933	85.7379	99.6671	22.3398	98.7516	99.2094		0	0	7	54	33	24	12	0.684765	0.00516389	biallelic		intron	SINE/ LINE
chr19	6633739	6633840	peak44341	89.9263	99.716	21.443	98.6123	99.1641		0	0	2	23	35	5	16	0.28737	0.00517988	biallelic		intergenic distal	LTR
chr17	6949589	6949720	peak35591	151.559	99.9005	27.5087	99.3288	99.6146		3	0	1	31	13	11	4	1	0.00523564	biallelic		intron	SINE
chr8	125388980	125389120	peak93548	247.272	99.9801	111.456	99.9837	99.9819		1	0	3	227	203	168	126	0.255212	0.010023	biallelic	gDMR (Bourc'his)	exon
chr9	67150328	67150440	peak96964	107.046	99.8046	33.8311	99.6725	99.7386		1	1	3	34	58	14	22	0.841866	0.0173894	biallelic		exon
chr6	124902794	124902940	peak78874	31.0445	91.9471	12.1919	92.005	91.976	YES	0	1	6	10	34	13	14	0.0370843	0.0193109	biallelic		intergenic distal	LTR
chr11	115302903	115303020	peak16241	248.428	99.9855	90.5813	99.9783	99.9819		2	0	2	70	77	21	37	0.161268	0.0438497	biallelic		exon
chr9	79852912	79853040	peak97264	92.3367	99.7359	45.3768	99.8553	99.7956		1	0	8	59	65	64	34	0.00984384	0.056679	biallelic		intergenic distal
chr12	20239962	20240120	peak18416	89.0866	99.7087	35.0523	99.7069	99.7078	YES	0	0	6	37	56	34	42	0.534656	0.0626303	biallelic		intergenic distal	LTR
chr2	143655440	143655560	peak51410	63.3185	99.2455	31.6213	99.5712	99.4084		0	0	4	32	28	36	21	0.349271	0.0948244	biallelic		intron
chr9	46383449	46383560	peak95739	61.5242	99.1804	29.8162	99.4681	99.3243		1	1	4	24	43	17	20	0.402235	0.0972353	biallelic		intergenic distal	LTR (IAP)
chr3	130380799	130380931	peak57754	75.9443	99.5531	21.898	98.701	99.127		1	0	4	29	10	8	7	0.192351	0.104681	biallelic		intergenic distal	LTR
chr12	55169419	55169540	peak18824	91.3427	99.725	21.0313	98.5219	99.1234		0	1	1	16	5	6	4	0.417449	0.105505	biallelic		3' exon
chr10	79202939	79203040	peak7290	258.391	99.991	29.0113	99.4283	99.7096		1	0	2	54	41	8	3	0.355372	0.107385	biallelic		Promoter/Exon
chr4	155550313	155550440	peak66692	121.625	99.8498	46.89	99.8697	99.8598		1	0	3	40	55	41	16	0.000413894	0.117595	biallelic		exon
chr16	23927608	23927740	peak33816	90.163	99.7178	31.2638	99.5495	99.6336		1	0	4	53	52	22	35	0.186996	0.191498	biallelic		3' exon
chr6	149310077	149310180	peak79832	196.557	99.9602	41.4078	99.8299	99.8951	YES	0	0	4	104	88	27	21	0.871748	0.201688	biallelic		intergenic distal	LINE
chr7	6392849	6392960	peak80050	96.1328	99.763	16.9821	97.2174	98.4902	YES	0	0	1	22	13	6	4	1	0.28071	biallelic		3' exon
chr5	114074472	114074600	peak70230	63.7214	99.2636	37.868	99.7775	99.5206		2	0	1	10	21	17	15	0.128187	0.305497	biallelic		intron	LINE / LTR
chr15	89373528	89373640	peak31623	250.899	99.9873	62.9555	99.9475	99.9674		1	0	1	39	37	8	15	0.233539	0.339509	biallelic		exon
chr17	23713228	23713380	peak36027	261.811	99.9928	30.6746	99.5224	99.7576	YES	1	0	3	191	150	25	24	0.541111	0.361621	biallelic		3' exon
chr7	134754532	134755022	peak85785	132.603	99.8806	23.1709	98.8819	99.3812		2	0	1	41	35	8	5	0.765493	0.374597	biallelic		3' exon
chr17	45300540	45300660	peak38746	71.9136	99.4844	22.8574	98.8349	99.1596		1	1	2	6	5	7	3	0.659443	0.386997	biallelic		intergenic distal
chr2	74124895	74125010	peak49735	91.6162	99.7286	46.6967	99.8679	99.7983		1	0	1	3	12	8	5	0.0510297	0.409662	biallelic		intergenic distal
chr12	55169887	55170000	peak18825	128.938	99.8715	38.6381	99.7883	99.8299	YES	0	0	1	20	26	8	10	1	0.416843	biallelic		3' exon
chr10	82846712	82846840	peak8501	165.389	99.9204	59.2826	99.9403	99.9303		1	0	1	53	57	29	36	0.75406	0.434209	biallelic		intergenic distal	LTR
chr18	3542671	3542780	peak40989	101.72	99.7865	22.8712	98.8385	99.3125	YES	0	1	4	25	36	15	6	0.0225052	0.434999	biallelic		intergenic distal	LTR
chr15	27444849	27444960	peak27912	73.3934	99.5133	49.2133	99.8878	99.7006		2	0	3	54	48	52	46	1	0.479511	biallelic		intron	LTR (IAP)
chr10	89597886	89598000	peak8736	123.722	99.8625	18.9337	97.9483	98.9054	YES	0	0	5	50	57	17	11	0.208645	0.527988	biallelic		intron
chr13	46868125	46868260	peak22633	74.4478	99.5332	72.5248	99.9638	99.7485		0	0	3	22	14	37	42	0.166138	0.544182	biallelic		exon	SINE /LTR
chr5	115253379	115253500	peak70691	93.1431	99.7413	57.4784	99.9312	99.8363		1	1	1	10	15	16	15	0.429585	0.595546	biallelic		intron	LINE
chr2	163689124	163689260	peak52773	78.8447	99.5893	23.3284	98.9127	99.251		1	0	3	26	17	12	15	0.22392	0.804147	biallelic		3' exon
chr2	118032891	118033010	peak50622	62.3062	99.213	24.1749	99.0194	99.1162		0	0	5	21	23	13	14	1	0.80925	biallelic		intron	SINE
chr14	52054757	52054880	peak26058	195.075	99.9566	35.8989	99.7322	99.8444		1	0	1	34	36	12	13	1	0.81868	biallelic		intron
chr13	113308487	113308640	peak24695	229.072	99.9765	116.825	99.991	99.9837		3	1	7	227	234	155	156	0.883517	0.825933	biallelic		intergenic proximal
chr5	135825859	135825980	peak73341	267.251	99.9946	55.9066	99.9294	99.962	YES	1	0	3	219	244	57	48	0.234157	0.828733	biallelic	gDMR, other*	Promoter (Fkbp6)
chr11	70176993	70177140	peak12531	120.842	99.848	41.5226	99.8336	99.8408		1	1	1	39	37	18	17	1	0.839854	biallelic		intergenic distal
chr7	140504957	140505080	peak86169	96.7071	99.7648	70.6016	99.9584	99.8616		1	1	3	25	27	40	42	1	0.859401	biallelic		intergenic distal	LTR
chr5	28216991	28217120	peak67193	164.653	99.9168	80.001	99.9711	99.9439		1	4	4	69	63	38	45	0.401379	0.888444	biallelic		intergenic distal
chr3	54590040	54590180	peak55910	41.9659	96.8085	12.3794	92.4826	94.6456	YES	1	0	2	7	14	7	3	0.120607	1	biallelic		exon	SINE
chr10	41522380	41522500	peak5529	67.7601	99.3957	28.7702	99.4102	99.403		0	1	2	7	11	8	5	0.285163	1	biallelic		intron	LTR
chr9	97266258	97266400	peak97503	103.425	99.7937	29.1461	99.4373	99.6155		1	0	1	17	16	9	8	1	1	biallelic		exon
chr19	41685143	41685320	peak45341	91.2035	99.7232	46.2136	99.8625	99.7928		0	1	2	13	12	22	23	1	1	biallelic		intron
chr1	5160478	5160600	peak28	152.494	99.9023	33.0593	99.6382	99.7702		1	0	5	65	69	24	23	0.865588	1	biallelic		intergenic distal	LTR
chr1	140736635	140736760	peak3331	129.203	99.8734	54.1058	99.915	99.8942		1	0	2	79	71	29	32	0.545033	1	biallelic		exon
chr19	7074064	7074220	peak44414	145.981	99.8951	58.8414	99.9385	99.9168		1	0	1	70	80	32	27	0.358347	1	biallelic		exon/intron
chr5	104491102	104491220	peak69255	59.6353	99.09	38.6124	99.7847	99.4373		2	0	2	5	0	10	1	1	0.00137363	NI		intron
chr4	148526635	148526770	peak65016	64.0831	99.2781	27.1152	99.2944	99.2863		0	0	1	6	0	3	3	0.181818	0.181818	NI		intron	LTR
chr5	24005734	24005840	peak67010	162.971	99.9132	79.5288	99.9692	99.9412		1	0	1	1	4	3	4	0.575758	0.292929	NI		exon
chr8	98094967	98095080	peak91060	134.051	99.8842	54.7404	99.9204	99.9023		1	0	1	4	5	6	1	0.145105	0.307692	NI		exon
chr7	31550348	31550480	peak81770	87.1703	99.6834	23.6419	98.9687	99.3261		0	3	1	0	2	1	2	1	0.4	NI		exon
chr11	96883514	96883640	peak14297	52.9938	98.6214	11.4727	90.0058	94.3136	YES	1	0	1	5	3	2	0	1	0.444444	NI		3' exon
chr7	6141267	6141414	peak80038	87.2246	99.6852	13.4163	94.348	97.0166	YES	2	0	1	18	23	3	4	1	0.687311	NI	gDMR, other*	3' exon (Zfp44)
chr2	174121460	174121620	peak54551	129.31	99.8752	55.2773	99.9258	99.9005	YES	2	0	2	23	0	0	2	0.00333333	1	NI	Gnas_Nespas	Promoter
chr6	30688739	30688860	peak75677	60.7135	99.146	36.8703	99.7576	99.4518		1	0	1	3	0	0	9	0.00454545	1	NI	Mest	intron
chr1	90151444	90151580	peak1693	82.868	99.6345	32.8811	99.6327	99.6336		0	0	0	0	0	0	0	1	1	NI		exon
chr1	191732944	191733060	peak4610	59.428	99.0809	31.5744	99.5622	99.3215		0	0	0	0	0	0	0	1	1	NI		intron
chr10	79202092	79202230	peak7289	279.27	99.9964	86.6712	99.9747	99.9855		1	0	0	0	0	0	0	1	1	NI		Promoter/Exon
chr11	22872819	22872940	peak10463	145.479	99.8914	51.9703	99.9113	99.9014		0	0	0	0	0	0	0	1	1	NI	Zrsr1	Promoter
chr11	120223243	120223360	peak17750	247.837	99.9837	49.1832	99.886	99.9349		1	1	0	0	0	0	0	1	1	NI		Promoter
chr12	75227117	75227240	peak19115	116.318	99.8336	54.9917	99.9222	99.8779		2	0	0	0	0	0	0	1	1	NI		intron
chr12	110831906	110832020	peak20867	24.3313	85.9622	23.9931	99.0013	92.4817	YES	0	0	0	0	0	0	0	1	1	NI		3' exon
chr12	121013536	121013660	peak21899	67.9652	99.403	35.5855	99.7232	99.5631		1	1	0	0	0	0	0	1	1	NI		intergenic distal	LTR (IAP)
chr13	25142373	25142480	peak22194	108.707	99.8136	51.4988	99.9077	99.8607		1	0	0	0	0	0	0	1	1	NI		intergenic distal
chr13	64271184	64271320	peak23831	189.959	99.9475	117.887	99.9928	99.9701		6	0	0	0	0	0	0	1	1	NI	gDMR, other*	intron (Habp4)	SINE
chr13	81203646	81203760	peak24135	74.9678	99.5405	26.4873	99.2528	99.3966		1	0	0	0	0	0	0	1	1	NI		intergenic distal	LTR
chr14	15182659	15182800	peak24918	167.767	99.924	31.3598	99.5531	99.7386		0	0	0	0	0	0	0	1	1	NI		exon
chr17	12934279	12934390	peak35855	76.9759	99.5676	21.5994	98.6467	99.1071		1	0	0	0	0	0	0	1	1	NI	Igf2r	intron
chr17	27427282	27427420	peak37010	145.507	99.8933	30.3915	99.5061	99.6997		0	1	0	0	0	0	0	1	1	NI		intergenic distal	LTR
chr18	35687690	35687800	peak41589	151.22	99.8987	60.9965	99.9421	99.9204		1	2	0	0	0	0	0	1	1	NI		intergenic distal	LTR
chr18	74524384	74524500	peak42702	54.7797	98.7932	36.3797	99.7485	99.2709		3	0	0	0	0	0	0	1	1	NI		intergenic proximal	LTR (IAP)
chr19	58697039	58697160	peak46439	85.7085	99.6635	25.4041	99.1497	99.4066		2	0	0	0	0	0	0	1	1	NI		intergenic distal	LTR
chr2	29414872	29414980	peak47881	61.6483	99.1895	38.6512	99.7901	99.4898		1	0	0	0	0	0	0	1	1	NI		intergenic distal
chr2	129429385	129429500	peak51151	59.8217	99.099	27.5799	99.3396	99.2193		0	0	0	0	0	0	0	1	1	NI		intron	LTR
chr2	157385839	157386200	peak52359	169.207	99.9258	40.4967	99.8136	99.8697		3	1	0	0	0	0	0	1	1	NI	Nnat/Peg5	Promoter
chr2	180810557	180810800	peak55065	93.8441	99.7449	24.7828	99.0737	99.4093		0	1	0	0	0	0	0	1	1	NI		3' exon
chr3	27818126	27818260	peak55491	50.1116	98.3427	47.2754	99.8734	99.108		1	0	0	0	0	0	0	1	1	NI		intergenic distal
chr4	98872628	98872750	peak59958	69.4655	99.4482	36.1907	99.7413	99.5947		0	0	0	0	0	0	0	1	1	NI		intron	SINE
chr4	121756505	121756620	peak61112	79.4645	99.5983	22.1473	98.7353	99.1668	YES	0	0	0	0	0	0	0	1	1	NI		intergenic distal
chr4	150518762	150518882	peak65351	175.286	99.9331	47.9638	99.8806	99.9068		1	1	0	0	0	0	0	1	1	NI		exon
chr5	100779885	100780000	peak69092	192.135	99.9493	143.078	100	99.9747		2	0	0	0	0	0	0	1	1	NI		intergenic distal
chr5	146051799	146051920	peak74966	213.886	99.9674	57.8881	99.9331	99.9502		1	0	0	0	0	0	0	1	1	NI		3' exon
chr6	4697871	4697980	peak75293	159.352	99.9095	73.4039	99.9674	99.9385		1	0	0	0	0	0	0	1	1	NI	Peg10	Promoter
chr6	30687379	30687480	peak75675	122.628	99.8553	65.4626	99.953	99.9041		1	0	0	0	0	0	0	1	1	NI	Mest	Promoter
chr6	58856811	58857180	peak76409	159.57	99.9113	51.63	99.9095	99.9104		4	1	0	0	0	0	0	1	1	NI	Nap1l5	Promoter
chr6	149310759	149310870	peak79833	85.5738	99.6599	28.9966	99.4265	99.5432		0	0	0	0	0	0	0	1	1	NI		intergenic distal
chr6	149311219	149311340	peak79834	119.627	99.8426	73.3308	99.9656	99.9041	YES	1	0	0	0	0	0	0	1	1	NI		intergenic distal
chr7	12596008	12596120	peak80099	81.6959	99.6219	23.2933	98.9072	99.2645		0	0	0	0	0	0	0	1	1	NI		intergenic distal
chr7	112767591	112767720	peak84802	203.355	99.962	67.3808	99.9548	99.9584		1	0	0	0	0	0	0	1	1	NI		exon
chr7	129601560	129601680	peak85373	152.737	99.9041	38.3737	99.7811	99.8426		1	0	0	0	0	0	0	1	1	NI		exon
chr7	134755140	134755368	peak85786	192.992	99.953	40.5664	99.8173	99.8851		2	0	0	0	0	0	0	1	1	NI		3' exon
chr7	149766143	149766280	peak86970	49.3512	98.2233	6.66871	42.3071	70.2652	YES	2	0	0	0	0	0	0	1	1	NI	Igf2-H19	intergenic distal
chr8	79972959	79973060	peak89881	84.1809	99.6436	36.9734	99.7594	99.7015		2	0	0	0	0	0	0	1	1	NI		intron
chr9	89774546	89774740	peak97359	227.107	99.9747	123.743	99.9946	99.9846	YES	3	1	0	0	0	0	0	1	1	NI	Rasgrf1	intergenic distal	LTR
chr9	107492755	107492880	peak98122	91.6273	99.7304	22.6789	98.8041	99.2673		1	1	0	0	0	0	0	1	1	NI		exon
chrX	70599193	70599340	peak99780	78.2425	99.5821	33.6931	99.6653	99.6237		2	0	0	0	0	0	0	1	1	NI		3' exon
chr6	47974678	47974920	peak76018	36.6127	94.9739	11.7662	90.8959	92.9349	YES	2	0	2	7	7	1	2	1	1	NI	gDMR, other*	3' exon (Zfp777)
chr7	134755573	134755700	peak85787	247.555	99.9819	58.587	99.9367	99.9593		2	0	SNP not found	-	-	-	-	1	1	NI		3' exon (Zfp629)
** All Genomic Coordinates are NCBI37/mm9 genome assembly
† For Strain-specific sites number of intacts motifs on BL6 / Cast chromosome are shown on columns K, L as determined from Sanger sequencing experiments (see supplemental file W1).
§ For other sites, the number of motifs present in the BL6 genome is shown in columns K, L as determined from reference mm9 genome assembly
*Not known to be imprinted gDMRs identified from whole genome Bisulphite sequencing of oocyte, sperm and blastocyst DNA (Kobayashi et al., PLoS Genetics 2012, Jan;8(1))

## Sheet: strain-specific_sites
					BC	BC	CB	CB		Motif TGCCGCR	Motif TGCCGCY
				ID	BL6	Cast	BL6	Cast	qPCR confirmed			gene (s)	Position
chr14	68739691	68739830	peak26791	B1	93	3	154	7		4 / 1†	0 / 0	Nefm	intron
chr13	47106341	47106460	peak22646	B2	295	48	87	2		3 / 3	1 / 1	ENSMUSG00000051606 (AK008011); Nhlrc1; AK053255	gene body, downstream, upstream
chr12	72343169	72343300	peak19026	B3	89	3	76	2	YES	3 / 0	0 / 0	2700049A03Rik	intron / 3'end
chr8	106889568	106889680	peak91151	B4	114	12	63	4	YES	1 / 0	0 / 0	Cmtm4	intron
chr1	157376790	157376920	peak3528	B5	84	5	66	9		1 / 1	0 / 0	AK147021	upstream
chr14	8633676	8633800	peak24804	B6	147	29	58	4	YES	1 / 0	1 / 2	ENSMUSG00000049460	pseudogene
chr4	141410383	141410500	peak64416	B7	54	0	52	6		1 / 0	0 / 0	Efhd2	downstream
chr8	14958849	14958960	peak88171	B8	50	0	40	1		2 / 1	1 / 1	Arhgef10	intron
chr18	37148308	37148420	peak41742	B9	62	1	30	0		1 / na	1 / na	Pcdha1-7	intron
chr8	127307233	127307360	peak93929	B10	61	10	53	12		2 / 1	0 / 0	Fam89a; Trim67	UP; DOWN
chr12	13443884	13444000	peak18283	B12	75	12	28	7	YES	1 / 0	0 / 0	Nbas	intron
chr4	32981059	32981380	peak58561	B13	157	93	111	48		1 / 1	0 / 0	Ankrd6	intron
chr4	140379582	140379780	peak64075	B14	170	85	133	83		2 / 2	0 / 0	Padi1	intron
chr10	84966245	84966470	peak8617	B15	30	1	14	4		1 / 1	0 / 0	Btbd11	intron
chr18	74520206	74520320	peak42700	B16	47	18	36	10		3 / 2	0 / 0	CCdc11	UP
chr1	24602176	24602300	peak233	B17	20	1	13	2		2 / na	1 / na	Col19a1	UP
chr8	79972545	79972660	peak89880	B18	49	20	38	18		17 / na	0 / na	Arhgap10	intron
chr7	134379476	134379600	peak85736	C1	5	91	2	34	YES	1 / 1	0 / 0	Zfp553	3'exon
chr11	113715254	113715370	peak15969	C2	12	109	8	47	YES	1 / 3	0 / 0	Sdk2	intron
chr10	43608769	43608880	peak5656	C3	2	58	5	27	YES	0 / 1	1 / 2	Qrsl1	exon
chr1	16590994	16591110	peak155	C4	0	22	2	31	YES	0 / 1	1 / 1	Ube2w	intron
chr18	10044386	10044500	peak41084	C5	32	92	11	47		0 / na	1 / na	ENSMUSG00000047879	intron
chr11	115302489	115302600	peak16240	C6	4	43	4	18	YES	0 / 0	0 / 0	4933422H20Rik	exon
chr7	54308804	54308930	peak83055	C7	23	59	8	36		0 / 1	0 / 0	Tmem86a	3'exon
chr2	130830639	130830801	peak51244	C8	3	30	1	11		0 / 0	0 / 0	Atrn	intron, 3'exon
chr7	136141436	136141580	peak85934	C9	75	101	22	54		1 / 1	0 / 0	Repeat rich region next to Inpp5f imprinted
† For Strain-specific sites number of intacts motifs on BL6 / Cast chromosome determined from Sanger sequencing experiments (see Additional File 4).
na = Cast sequence not available due to inability to amplify surrounding genomic region from Cast EiJ genomic DNA
