# Supplementary material for: Allele-specific binding of ZFP57 in the epigenetic regulation of imprinted and non-imprinted monoallelic expression
Source: Genome Biol. 2015 May 30;16(1):112. doi: 10.1186/s13059-015-0672-7 (PMC4491874; doi:10.1186/s13059-015-0672-7)
Supplement: Additional file 5: Table S2. — Primer sequences used in the study. [file 13059_2015_672_MOESM5_ESM.xlsx]

## Sheet: ChIPseq Validation
Primers used for ChIP-qPCR followed by SNP-Pyrosequencing (allele-specific validation of binding)
chr	start	end	peak	MeanRank	Annotation	Binding, Allele	Forward (5’→3’)	Reverse (5’→3’)	Sequencing primer	SNP context [BL6/Cast]	strand
chr1	63246740	63247100	peak975	40.3405	Gpr1 novel mat gDMR	confirmed, maternal	[Btn] CTGTCCCCAAGCCCTTCAAA	GATGGGTTTGGATGTTGGGTTAG	TTTCTCGCATTGAAAATA	[G/A]AAGTTT	-
chr1	63311603	63311720	peak977	66.5862	Zdbf2_ DMR2	no binding	GTTCAGTGGCACACTCATGAAG	[Btn]GGCCAAAGTGTGCCTTGAC	GGCATGCACACACAG	[C/T]GGCACATTC	+
chr10	12810502	12810969	peak5075	99.9168	Plagl1 (Zac1)	confirmed, maternal	[Btn] TTAAGTGGCGGTCTTTACAACCT	TCCCGACTTTTTAGCCTGTTAG	TTTAGCCTGTTAGCGA	[T/C]TTCCAAGTG	-
chr11	11926087	11926300	peak10304	99.7874	Grb10	confirmed, maternal	CCAACACTGGCCCACAGG	[Btn]CCGCGATCATTCGTCTCT	GCGAACTAGCTCCTAAA	[C/T]GAACCG	+
chr12	110766557	110766680	peak20853	99.981	Dlk1-Dio3 (IG-DMR)	confirmed, paternal	TCGACTAGTACACAGGCTGACCA	[Btn] TAGCGAACGGCAGCATTGT	TGTCATGGGCAAGTC	CC[A/G]TGGCTT	+
chr12	110778942	110779120	peak20856	24.2338	Gtl2_intron DMR	no binding	[Btn] CCCCCTCCTACGTCAGTCTAGCT	AGACTCCAATAGCCCAACCACC	GCCCAACCACCTGAG	GC[A/G]CCCCAC	-
chr2	174125202	174125340	peak54555	99.782	Gnas_ProXL	confirmed, maternal	[Btn]CTCGGGCATCCCTTCCTG	GGGTCAGCAACCTGGATCT	TCTAAGATGGGCCCT	GCT[G/T]GGGGC	-
chr7	6682828	6682940	peak80071	99.9204	Peg3	confirmed, maternal	[Btn] GTTACCCTTGGGAGCCGTGATAT	AGCATGCACCCTCTTAGATACCG	TGGGGTGCGTTGCCG	CGG[G/A]CCAGGGG	-
chr7	67149979	67150090	peak83235	99.8535	Snrpn	confirmed, maternal	[Btn] AGGACATTCCGGTCAGAGG	AGGCAATGGCTGCACATG	CGCAATGCAGGGGTC	T[C/A]TGTCCCTC	-
chr7	149766143	149766280	peak86970	70.2652	Igf2-H19	confirmed, paternal	[Btn] GGACTCGGACTCCCAAATCAAC	GCGGCAACCCTGGTCTTT	TGCAGAGAGTAAGCCG	A[C/T]CTTGTT	-
chr7	150481549	150481660	peak87037	99.9919	Kcnq1ot1 (KvDMR1)	confirmed, maternal	AACGGAGCCCCTCACTCTCA	[Btn] CTGGAGACCCCTGAGCTTTGTA	CATTAAAACAGCTACCACAT	A[A/G]CAACACGT	+
chr9	89774546	89774740	peak97359	99.9846	Rasgrf1	confirmed, paternal	CTGCTGCTCCCACATCCA	[Btn] AGTGCGGCAGCCATAGCTTA	CTGCTCCCACATCCA	TCC[G/T]TGGCTA	+
chr10	43608769	43608880	peak5656	99.1171	Cast-specific	confirmed, Cast	GTATCTGGGCAGGGCTTAAA	[Btn]GGCAGGATGCAGGTGATG	GCGCTGCCGCCCGAG	CT[T/G]CCGCCA	+
chr11	113715254	113715370	peak15969	99.2564	Cast-specific	confirmed, Cast	[Btn]GCAGCCCTGGCTTCCAT	AGAAATGCCCACACTGCG	GGCACAGTTTAATCCC	[C/T]GCAGG	-
chr7	134379476	134379600	peak85736	99.9141	Cast-specific	confirmed, Cast	CGACTGCGGCAAAAGGTTT	[Btn]GGGCGGAGCTATCAGCAA	GGCTCTGACCTGGTG	AA[A/G]CATCT	+
chr12	72343169	72343300	peak19026	99.9132	BL6-specific	confirmed, BL6	[Btn]CTCAGGGCTGGGGTTAGAG	AGTGGGGGYGTGCTACTGAT	GCCTAGGAGAGGAGGAAAC	ATC[C/T]GAA	-
chr14	8633676	8633800	peak24804	99.5269	BL6-specific	confirmed, BL6	ACCGGACCTTGTCAGTGCTGT	[Btn]CGCGGCGACTCCCATAAC	CAGACCTAGAAGCCCAC	C[T/C]GGTTAT	+
chr8	106889568	106889680	peak91151	99.9331	BL6-specific	confirmed, BL6	GAGAGAAGCGCGGCAACC	[Btn]AGGCACTGCTGCGCATGT	GCAAAAAGGCTGCCA	GGG[C/T]CCGAG	+
Primers used for ChIP-qPCR only (non-allele specific validation of binding)
chr	start	end	peak	MeanRank		ChIP validation	Forward (5’→3’)	Reverse (5’→3’)
chr5	135825859	135825980	peak73341	99.962		confirmed	CCTCTCGGATGATGTCCTTC	TGGCTTTCTCTCCACCAGTC
chr6	149311219	149311340	peak79834	99.9041		confirmed	GTGACCCCTCAGAGAAGCTG	GTGTTCCGGTCAAAGAAGGA
chr2	174121460	174121620	Gnas_Nespas	99.9005		confirmed	CAGAACCCCAAAGGCAAAC	GTGGGCTCAGCGAATAATCAT
chr6	149310077	149310180	peak79832	99.8951		confirmed	ATTCCAAACTTCGGCAACAG	GAGGTCCCGGAAGTAAGAGC
chr5	143890841	143890960	peak74647	99.8571		confirmed	CCAGGCTGTAAGCGAAAAGA	AAATGTGCACTTCCGAGTCC
chr12	55169887	55170000	peak18825	99.8299		confirmed	CTGCCCTTCCCAGTCTACAG	TCTAAACGAAAACGACGATGC
chr17	23713228	23713380	peak36027	99.7576		confirmed	GGTCCAGTGGTGTGGATCTT	CCTACCACTGCCTCGACTGT
chr12	20239962	20240120	peak18416	99.7078		confirmed	cttcctcactctgccaaagg	atcCGtgaggatccagtcag
chr12	13443884	13444000	peak18283	99.44		confirmed	AACCGTAGCAGCAAACCAGT	CCTCCTGTACCTCCACTTTCC
chr18	3542671	3542780	peak40989	99.3125		confirmed	ACCCAGAAGGTTTGCATGTC	TGGACCTGTCAGTGCTGATG
chr4	121756505	121756620	peak61112	99.1668		confirmed	GACCCCATTATTGAGGAGCA	AGCATGTAGTTGGGGTCCAG
chr6	90259378	90259660	peak77434	99.109		confirmed	GCACGAAGAGAAAGGTCAGG	ACCAACTGGAAGCGTGTGAT
chr2	152727545	152727720	peak51752	99.0719		no binding	TACCCTGGCACACACGTTTA	TTTGTTTTTGCTGGACATGG
chr10	89597886	89598000	peak8736	98.9054		confirmed	GACGCCCAGAGcctattaaa	acaaagcactcccacctcag
chr12	114151588	114151700	peak21668	98.7905		no binding	GTGTAGGCGTCACACTGGAA	CAAGACCTGCCACTCACGTA
chr11	115302489	115302600	peak16240	98.6865		confirmed	ATTTGCCTGGAGGTGTTCTG	GAGAAGGCCTCTCTGCACTG
chr8	19784740	19784860	peak88263	98.6793		no binding	AGCTCGGACACGGTAGAATG	ATCTTTGCCCTGTGCACTTC
chr7	6392849	6392960	peak80050	98.4902		confirmed	GTGGGTCTGATAGCCTTGGA	CACAACGTACCAGGGAGAGG
chr5	130163119	130163220	peak72964	98.4567		confirmed	GGGTGAGGGTGGAACTGTTA	GCTCTCCTCCCAGCTTATCC
chr18	64500416	64500520	peak42446	98.2749		no binding	TACCGACCAGAGCTCTCCAT	GGCGTCAGCGTAGTGTAGGT
chr10	80795845	80795970	peak8262	98.1166		no binding	TGGTCTTCGGGCTCATATTC	ATCATCTCCACCTCGCAGTC
chr15	76349486	76349600	peak29322	98.1148		no binding	GCATGGACACGTACACCTTG	AAAACTTACGCCACGTCGTC
chr19	7008219	7008360	peak44388	98.103		no binding	GTCACACCACTCGAGGAAGG	CAGACAGTAAGTGCGGAGCA
chr7	20108314	20108440	peak80574	98.0451		no binding	AATGTGCGCTTCCTGTTCAT	CTTGTTGCCTAGCACCGAGT
chr13	51690404	51690520	peak22909	98.0071		no binding	CCCTCTGTACCACCAACACC	CAGTCCGCCAGAGTTAGGAG
chr7	105342283	105342405	peak84303	97.9112		no binding	TGCAGGGATCCAAGGATAAG	CCTACATGGGCATGTGTCTG
chr1	16590994	16591110	peak155	97.7493		confirmed	TGCATGCCAAGGTGTGTAG	CTGAGAAACTGTGCCGCTAAG
chr7	51717254	51717400	peak82358	97.6878		no binding	AACCCCTGGCATTGTAACTG	AGGTGAAGTGCGACTGGTCT
chr15	75895457	75895566	peak29131	97.6769		no binding	CTGGGCATCATCCTCAGTCT	CATCCTGCTGTGTGCTGACT
chr19	46837141	46837260	peak45840	97.2898		no binding	CTGGCTGCAAGTGATCTTCA	ATGCGCTTGGCATAATTCTT
chr7	6141267	6141414	peak80038	97.0166		confirmed	GAATGCGGCAAGACCTTCTA	TGAAGTCCCTTGAGCTACCG
chr5	144016764	144016880	peak74666	96.4439		no binding	CAGGTGCGACTTGTAGACGA	GGCAAGGGCTTTGTGTACC
chr11	3812710	3812880	peak9789	95.2643		no binding	GTACCGAAGGTGAGGCTGAG	TCTTCACAGTGCATGGCTTC
chr3	54590040	54590180	peak55910	94.6456		confirmed	ACCCTGACTCTTTCCAGCAG	CGGACTGACCTGAGTGTTGA
chr2	25433162	25433340	peak47062	94.3787		no binding	GTATAGCAGCTGTGGCACGA	TGACTTGATGACCTGCTCCA
chr11	96883514	96883640	peak14297	94.3136		confirmed	GGCAAGGCATACGCTAAGAC	GAACTTCTTGGTCCCGGTGT
chr13	60862454	60862580	peak23785	94.2394		no binding	ATTAAGTGCTGCCTGCTGCT	GGCTCAGGTAGTGCTTCACC
chr8	123797767	123797880	peak92809	94.139		no binding	TAGCCTATCCATGCCAGACC	GCTGCAAATTCACCCTGAAA
chr2	165340733	165340900	peak53084	93.9915		no binding	GAGTCCTCCTGCTCTTTGGA	GAGATGAACGCACAAGCAAA
chr5	139902339	139902480	peak73982	93.6613		no binding	CTCATCTGGATGGCCTCAGT	CGATGAGGGAGTAGCAGAGG
chr1	58711452	58711640	peak907	93.6025		no binding	GGAGGGTGGACACAGCAAG	TGCCACCTTCTCACTGCT
chr6	47974678	47974920	peak76018	92.9349		confirmed	GGCCGTTCACCAGTATGAGT	GCTTCCGCTTGCATATCAGT
chr5	33997051	33997180	peak67592	92.7685		no binding	AGCGTACACAGCACACATCC	CCCATGTGGTGTCTCACTTG
chr12	110831906	110832020	peak20867	92.4817		confirmed	TGAGGGATCCGGAACAGATA	TGAGTTCCGGGGTCTGATAC
chr17	28339146	28339280	peak37366	92.3379		no binding	TGCAGTAGCTGTGGCAAGAC	AGCTGCTGCTGCTCATACAG
chr6	124902794	124902940	peak78874	91.976		confirmed	GACTGGGCTGCTAAGTCCAA	CCACCCTCATGGACTTCATT
chr4	149280835	149281000	peak65161	91.872		no binding	CCCATGTGATCTGCCATACA	GTTGATCTTTCACCGGCATC
chr19	5039369	5039500	peak43847	91.7472		no binding	CGAGAACCTGGAGAGTTTGC	GGTGTTGGTCCCTAGTGCAT
chr4	133683147	133683270	peak62458	91.4197		no binding	ACATGGGAAACAGGGTGACT	TCTGGTGGTGTTTGGACTGT
chr5	134998709	134998840	peak73180	90.6616		no binding	CAGAATGCAGGGACAGGTTC	GGCTCTACAGGGCATCTTCA
chr2	151419709	151419820	peak51598	88.8271		no binding	AGGTCAGGCTGGTACTGCAC	CTGCACAGCTCCTTCAACCT
chr7	77609206	77609400	peak83571	88.6471		no binding	GAGTGTGTTCACGCACCTGT	aagacccctgaacaccaatg
chr8	129241020	129241150	peak94182	79.476		no binding	gCTTGTGCCTCTGCTCAtgt	atgtaaatggtgcccaggaa
chr5	112793839	112793970	peak69869	76.9087		no binding	ATCCGTACTCACTGCCAAGG	GAGCAGAGAGGAAGGGAACC
chr2	167657299	167657460	peak53670	76.8906		no binding	TCAGCACCACATCCAGAAAG	CTGTTAGGGCAACCCAGTGT
chr5	75649501	75649640	peak68761	74.535		no binding	GCTTTGAGAGGCCAACTCTG	CTGTGCGGTGTCAAGAAGTG
chr2	166312219	166312340	peak53272	70.8967		no binding	CCCTCTGTTGCAGAAACTCC	CCTATGAACGTGAGCGTGTG
chr1	129053747	129053880	peak2607	70.2698		no binding	TTGATGCCACAAAGCTGAAG	TGGCTCGTTGGGTAAATGTT
chr5	111078039	111078170	peak69540	68.3863		no binding	AAGGACAGATGGTGGTCCTG	CCAGTGTCATCAACCAGGTG
chr12	29534234	29534375	peak18574	67.4057		no binding	GCCTTCAGCTCTGTGGACAT	ACAGGCACAACCGTGTGTAA
chr2	174154564	174154680	Gnas_Ex1A	65.8435		no binding	CAAAGTTGCTGACCGACAAA	GCTTCTGGCACAttcttcttc
chr12	106479869	106479979	peak20291	63.268		no binding	gCGcatgagtgtaggacaac	ACACAGATGGCAGCAGACAC
chr1	163676247	163676380	peak3647	62.1879		no binding	GTGCTCAAGGCCAGTGAGAT	CCAATGTTGGCTCGGATTAC
chr5	125255260	125255401	peak72439	62.1825		no binding	GTGGACTGGATGCTGCTGTA	CTGTGCATCTTCTTGCCGTA
chr2	32078855	32079060	peak48585	60.2719		no binding	GAGTCGAGCTGTACCCTTGC	AAGGGATATCGGGATCTGCT
chr17	27614299	27614520	peak37117	59.7084		no binding	GCTTTACCTGCGAGTTCTGG	TGAGCAACGCCTGACATTAG
chr11	100285024	100285140	peak14865	57.8032		no binding	ACTCAGTCACAACCCCAACC	AGCCTGGTACCCAGAGGATT
chr8	26830802	26830960	peak88489	55.7615		no binding	GTCAATCTTCCCCGTTTCCT	AAGTATTCCGCCTCCACGTA
chr17	5758378	5758500	peak35529	54.1241		no binding	TGGACTCTGCATCTTCAGGA	AGAGTAGGGCGGAGGAAGAG
chr13	99162431	99162600	peak24414	45.8569		no binding	GAACTGCGTGAGAGTTGCAG	GCAGTTGTTCCCCTGATTGT
chr2	31709809	31710010	peak48467	33.7069		no binding	CCAGGTGGGTCTGTCACTCT	ACACCGCTCCCTTCAGTCTA
chr15	86665083	86665200	peak31339	17.4157		no binding	CTGTGGGTGGAGGTTGAGAT	TCAGACCAGCCTTTGACCTT
chr13	73776409	73776580	peak24038	7.78966		no binding	CCTGTCAGCTCTTCCTCCTG	AGGCCAGGCATCTCCTTAAT
chr6	84050149	84050370	peak76854	6.78644		no binding	GTCCCTCCCTCTCCCTGTAG	TCTCAATTCGATGGCTGATG
NEGATIVE CONTROLS
chr12	110841856	110842504	Rian promoter	-		negative control	GCCCAGGATCACAGAAAAAG	TCCATTCTGGGAAAATCTGC
chr17	35642301	35643535	Oct4 promoter	-		negative control	GCACTTCTCTGGGGTCTCTG	ACCCACCCGTCTAGAGTCCT
chr2	174109944	174110614	Nesp sDMR	-		negative control	AGACCCCAGCTTCTCTCCTC	GACCTGCGATCCATTCTCTT
chr11	87886889	87886964	VEZF1L1	-		negative control	GACAGCAGCCGAACTTCGTT	TGGTGCCCGAGGAAGATG
chr12	110293588	110294583	Begain intron	-		negative control	ACCTCGTACCCTCCCTCTGT	GGGGATAGGATGGGATCACT
chr12	110852771	110852883	Rian	-		negative control	CCCGGAAACCTCTAAAGGAG	GCTCCCAAGTGGCTAAATCA

## Sheet: SNP-InDel identification
Primers used to amplify C57BL/6J and Cast/EiJ genomic DNA in order to experimentally identify regions of SNP and indels.
chr	start	end	peak_ID	alias_ID	Forward (5’→3’)	Reverse (5’→3’)
chr12	110766557	110766680	peak20853	Dlk1-Gtl2 (IG-DMR)	ACCCAGGCTGCAGTTCAC	ACAATTCCACGGCGTTC
chr7	149766143	149766280	peak86970	Igf2-H19 ICR	ATTCACAATGGCAATGCTG	AGCCCATGACTATGGGATCA
chr9	89774546	89774740	peak97359	Rasgrf1 DMR	GGAATTCTGGGGACTCTTCA	CAGCAGCAGCAGTAGCAGTC
chr14	68739691	68739830	peak26791	B1	GCTTAATGTAGTGGGCACTTTTG	TGGCAATTCAAATGATGAGG
chr13	47106341	47106460	peak22646	B2	AAGGCCCCTCCCCTACTT	AACAGCAAAACTTAGATAGCAACTG
chr12	72343169	72343300	peak19026	B3	ACGAACTTGCGCTTCAGTTT	TCTTGCAGAGCACATGGAAC
chr8	106889568	106889680	peak91151	B4	ACTCCCTTTGGAAGCTGGTT	ctgcacACTGTCTGGACTGG
chr1	157376790	157376920	peak3528	B5	AACAGCAAAACTTAGATAGCAACTG	AGACAGGTTTCTGCCCTTGA
chr14	8633676	8633800	peak24804	B6	AGAAATTGGCCAGGAATGTG	AGAACGGGGCTTATGACCTT
chr4	141410383	141410500	peak64416	B7	GAAGCGAGGCTGTAAAATGC	TCTTTGGCCTGGTGTAGTCC
chr8	14958849	14958960	peak88171	B8	CCCTGAAGGGTCTCTCCTTT	CCCCAGAGACCAACTACACG
chr18	37148308	37148420	peak41742	B9	ACAGGGCAGCTGTCACTTCT	AGCCTTCAGTACCAGCCAAA	unable to amplify cast sequence
chr8	127307233	127307360	peak93929	B10	ACCAGTGTTCCAGTCCCAAG	TGACTAGCTGCTTCCGGTCT
chr7	134755573	134755700	peak85787	B11	CTTGATGAGCGTGGAGCTGT	GTGCAGGGACGCCCATCT
chr12	13443884	13444000	peak18283	B12	GATCAAGAAGGGGACAGCAA	GCCTCTGCCTAGAATCCTCA
chr4	32981059	32981380	peak58561	B13	TTGAGAGCACAGCACAGTCC	gggctTGCTCACTACACACA
chr4	140379582	140379780	peak64075	B14	AGGGTTGTACCACCATGCTC	CTGGGTGTGCCCTAACTCAT
chr10	84966245	84966470	peak8617	B15	GGGACAAGGGTCTGTGAGAA	AAGCAACAGCCTTAGCAGGA
chr18	74520206	74520320	peak42700	B16	TTTGCCCTATTCCGAGTTTG	CCACTTATTGCGTCCCACTC
chr1	24602176	24602300	peak233	B17	GGTCGCTATCTCCGTGGTAA	GGTCGCTATCTCCGTGGTAA	unable to amplify cast sequence
chr8	79972545	79972660	peak89880	B18	ACCTGCTGCAGACACACAGA	TTGCACTGTGCCCTACATTC	unable to amplify cast sequence
chr7	134379476	134379600	peak85736	C1	GGACAGTTCAGCCCGAATAA	TGGAGCTGAGGCTAAAGCTA
chr11	113715254	113715370	peak15969	C2	TAGACACGTCAGGCTTGCAG	AGGGCCATTCTAGGACCATC
chr10	43608769	43608880	peak5656	C3	CCATGATTTCAGCTCAGCAA	GCTCGCTGGGACATAAGAAG
chr1	16590994	16591110	peak155	C4	AGTGTGCATGTGGACCATGT	GACAGTGTTTGCATGCTGCT
chr18	10044386	10044500	peak41084	C5	ggaagagaaggcagctctca	gaccccttggaggtacgttt	unable to amplify cast sequence
chr11	115302489	115302600	peak16240	C6	TCCTGGTTCCCTATGGTCAG	CTTCTGCGGAGAGCAAAAGT
chr7	54308804	54308930	peak83055	C7	GCTGGGGACCAGTTCTGTAA	ATAGCTCTCCAGCCCATGAA
chr2	130830639	130830801	peak51244	C8	AAGCCTGAGGACATGCAGTT	CACATGCATACAGAAGCCAGA
chr7	136141436	136141580	peak85934	C9	TCAAACACCATGGGGACATA	TATGCCACATTTGTGCAGGT

## Sheet: RT-qPCR
Primer sequences used to analyse strain-specific genes in the viscinity of strain-specific ZFP57 binding sites
chr	start	end	peakID	peak Alias	GENE	ZFP57 location	Forward (5’→3’)	Reverse (5’→3’)	Sequencing primer	SNP context [BL6/Cast]	Pyrostrand
chr13	47106341	47106460	peak22646	B2	Nhlrc1	BL6, upstream	[Btn]CCGGACGGGTAGTGGTCG	GCTGCGTCCCCCTTTTCT	GTCTCTTCCCGTCGT	GC/AACGACCACTACCCGTCCGGTCTTGG	-
chr12	72343169	72343300	peak19026	B3	Talpid3	BL6, intron	ACCCGCCAGGATGTCTGTG	[Btn]AGGTGTCTGTCCCTGAGGATTC	CTGTCCCTGAGGATTC	GGT/CGCATGGCGGC	+
chr8	106889568	106889680	peak91151	B4	Cmtm4	BL6, intron	CAATCGTGTTGGCTGCTCTA	[Btn]ATTTCTGCATGGCCAGGA	GCCTATGCAGTGAGC	ACA/GTTCCTGGCCATGCAGAAATGGAG	+
chr4	141410383	141410500	peak64416	B7	Efhd2	BL6, downstream	CTCCCGGAAGCTGAGTTTG	[Btn]CGGCAGGGATGGCTTCAT	GAAGCTGAGTTTGCTGT	CG/AAAATCCTCGTCCACCTCCTGGATC	+
chr8	14958849	14958960	peak88171	B8	Arhgef10	BL6, intron	[Btn]CCCAAGGACTTGCTCTGCA	AGCCATGGGACAGGTTCAGT	GAGTCTCCCAACCAAA	CGGA/CTGTGTAGGTGTC	-
chr8	127307233	127307360	peak93929	B10	Fam89a	BL6, upstream	[Btn]TCCTTGCTCTGCCAACTGT	ATCGTCGAAGAAGCCATTCTC	TTGTACTCCTGAATGGAC	TCG/ATAGAGGCTGTACAGTT	-
chr8	127307233	127307360	peak93929	B10	Trim67	BL6, downstream	CTGCGGAATTTGACCTGAC	[Btn]CTGGTGGATGGCTTGCAG	TGACCTGACTCTGGACA	GC/TGAGCCA/GCTGCTGCAAGCCATCCA	+
chr12	13443884	13444000	peak18283	B12	Nbas	BL6, intron	GGGCAGGTCCTGATCCTGTT	[Btn]GGCCATCAGCTGCTGACA	CCATGTGCATGACTACAAA	GT/CAGCCAGTATGTACTGTCAGCAG	+
chr4	32981059	32981380	peak58561	B13	Ankrd6	BL6, intron	AGCAGAAAGCATTGAGGAGGAGTC	[Btn]ACGTGGCTGCGCGGTATA	CATTGAGGAGGAGTCTGA	C/TGACGGA/GCAAGTGGTTATACCGCG	+
chr10	84966245	84966470	peak8617	B15	Btbd11	BL6, intron	[Btn]TTCAAGGCCCTCCTCTCCA	CGTAGCCAATCTCTATGCAGGTGT	CAATCTCTATGCAGGTGT	TG/ATCATTT/CGTTGGCTTGCTGGAGA	-
chr18	74520206	74520320	peak42700	B16	CCdc11	BL6, upstream	TGCGTCTGGGAAGTAAACTCCAC	[Btn]CCAAACTGCTGGCTGTACATCTT	TGCTTTCTAGTTTCCTGTC	G/Accaccatcccaaagagacttg	+
chr7	134379476	134379600	peak85736	C1	Zfp553	Cast, 3'exon	CGACTGCGGCAAAAGGTTT	[Btn]GGGCGGAGCTATCAGCAA	GGCTCTGACCTGGTG	AAA/GCATCTGCGGGTACACACA	+
chr11	113715254	113715370	peak15969	C2	Sdk2	Cast, intron	CTCGTAATTGGTCCATATGATGAG	[Btn]CATGATCCAATGGCAACCAC	AACAGGTAGCCCTGC	C/TAGGCAGTATCTGATGATGTAGCCCT	+
chr10	43608769	43608880	peak5656	C3	Qrsl1	Cast, exon	ATCAGCCAGTGGGAATCATCA	[Btn]TGTGTTTGGGCCAGTTAGAAACC	TCATCACCTGCATCC	TGCC/TGGCTTCTCTCTCTGTACTGCTT	+
chr1	16590994	16591110	peak155	C4	Ube2w	Cast, intron	[Btn]ATCACCAAGTGGCAGGAGTTAAGA	GGTCCTCGTGTATTGTGCAATAAC	CGTTGTAAAAGGAAGAGTT	T/GTCTTAACTCCTGCCACTTGGT	-
chr18	10044386	10044500	peak41084	C5	Usp14	Cast, intron	[Btn]CGACTTCAGGAAGAAATTACTAAA	AAGCATTTCTCTGCAGTGTTG	TTCTCTGCAGTGTTGG	A/GGACTGTTTAGTAATTTCTTCCTGAA	-
chr11	115302489	115302600	peak16240	C6	4933422H20Rik	Cast, intron	[Btn]GCAAGCTCCGGCAGCTGTA	AATAGGCAGGCTCCGCACAC	CAGGCTCCGCACACG	C/GAG/ACTGCCCTCCGTG	-
chr7	54308804	54308930	peak83055	C7	Tmem86a	Cast, 3'exon	TTGCCGTGGCACACATCCT	[Btn]GACAGCACTCCGATCACCA	TGGCACACATCCTCTA	C/TGCCGCGGCCTT	+
chr2	130830639	130830801	peak51244	C8	Atrn	Cast, intron	CTGAGGGGGAGCACGACG	[Btn]GTGCTGCCTGCCCTTCCT	AGGGGGAGCACGACG	G/ACGACAGCA	+
					New/known imprinted gene RT-PCR primers
					Zdbf2_linc		TTGTGGCGTCATCTTTGAACT	[Btn]CAAGGTGAAACAGGGAGTGATAG	GCCTTCACGATAAACC	T/CGTCTGAGAAGA	+
					Gpr1		[Btn]TGGCTATAAAAGGGAGGATTTCT	ACATTGCAGTACATTAACAGACG	GCAGTACATTAACAGACGC	AGGC/TTAAAATAG	-
					Zdbf2		CATTCCAAAGCGTCGTGA	[Btn]ACAGCAGCTTGGGAAGGAC	GTGAGTTCTGAAGAGAGGT	TCA/GGTT/CGTGGGTCTC	+
					Fkbp6		ACTGAGAGGGAGTTTGGCAACTAC	[Btn]TCGGTCTAGCTTCAGGTACACAAA	CAGCACTTGGTAGAACC	TGCC/TGTGCTTCTA	+
					Trim50		TGACGCTGACCGTCCTGAT	[Btn]GCCCCTCTCATGCCAACAT	CCGTCCTGATGATCTG	CGG/TACACTCTA	+
					Dlk1		[Btn]AGGCCGCCCCGAGATGAT	GTCAGCCTCGCAGAATCCATACT	CAGGAGGGCTCCGGT	CG/TCGATCATCTCG	-
					Kcnq1ot1		AACGGAGCCCCTCACTCTCA	[Btn]CTGGAGACCCCTGAGCTTTGTA	cattaaaacagctaccacat	AA/GCAACACGTA	+
					House Keeping genes
					TBP		CTGGAATTGTACCGCAGCTT	GACTGCAGCAAATCGCTTG
					Gapdh		AAGGGCTCATGACCACAGTC	GGATGCAGGGATGATGTTCT
					B-Actin		CCGGGACCTGACAGACTACCT	GCCATCTCCTGCTCGAAGTCTA
					18S rRNA		GATTGATAGCTCTTTCTCGATTCC	GACAAATCGCTCCACCAACT
